# Supplementary material for: An Evaluation of the Subcutaneous Depot Release of TV-46000, A Novel Long-Acting Injectable (LAI) Formulation of Risperidone, Under Extreme Conditions in Dogs, Minipigs and Humans
Source: Pharmaceutics. 2025 Jan 22;17(2):150. doi: 10.3390/pharmaceutics17020150 (PMC11859501; doi:10.3390/pharmaceutics17020150)
Supplement: Supplementary file 1 [file pharmaceutics-17-00150-s001.zip]

Archive with 1 entries (1 files):
- pharmaceutics-3337740-supplementary.pdf
